# Supplementary material for: Role of Infodemics on Social Media in the Development of People’s Readiness to Follow COVID-19 Preventive Measures
Source: Int J Environ Res Public Health. 2022 Jan 25;19(3):1347. doi: 10.3390/ijerph19031347 (PMC8834964; doi:10.3390/ijerph19031347)
Supplement: Supplementary file 1 [file ijerph-19-01347-s001.zip]

Archive with 1 entries (1 files):
- ijerph-1469032-supplementary.pdf
